# Supplementary material for: TiO2/LaFeO3 Composites for the Efficient Degradation of Benzoic Acid and Hydrogen Production
Source: Molecules. 2025 Mar 29;30(7):1526. doi: 10.3390/molecules30071526 (PMC11990147; doi:10.3390/molecules30071526)
Supplement: Supplementary file 1 [file molecules-30-01526-s001.zip]

Archive with 1 entries (1 files):
- molecules-3557364-supplementary.pdf
